# Supplementary material for: Environmental Influence on the Untargeted Foliar Metabolome of Naturally Growing Mitragyna Species in Thailand
Source: Plant Environ Interact. 2026 Jan 28;7(1):e70118. doi: 10.1002/pei3.70118 (PMC12848527; doi:10.1002/pei3.70118)
Supplement: Supplementary file 2 — Data S2: pei370118‐sup‐0002‐DataS2.zip. [file PEI3-7-e70118-s001.zip]

Archive with 4 entries (4 files):
- Excel Table 1.csv
- Excel Table 2.csv
- pei370118-sup-0001-Supinfo.docx
- pei370118-sup-0003-Supinfo3@Kratom_1.2_10mgml.pdf
