# Supplementary material for: Environmental Influence on the Untargeted Foliar Metabolome of Naturally Growing Mitragyna Species in Thailand
Source: Plant Environ Interact. 2026 Jan 28;7(1):e70118. doi: 10.1002/pei3.70118 (PMC12848527; doi:10.1002/pei3.70118)
Supplement: Supplementary file 2 — Data S2: pei370118‐sup‐0002‐DataS2.zip. [file PEI3-7-e70118-s001.zip › Excel Table 2.csv]

Name	PC1	PC2	pc1.change	pc2.change
.beta.-D-Glucopyranose, 1,6-anhydro-	-0.109356337	-0.038973312	DOWN	none
.beta.-Tocopherol	-0.001691771	0.099342732	none	UP
.gamma.-Sitosterol	-0.242970099	0.099826406	DOWN	UP
.gamma.-Tocopherol	-0.0436733	0.157393182	none	UP
1,3-Propanediol, 2-(hydroxymethyl)-2-nitro-	-0.013939082	-0.094975	none	DOWN
1,6,10,14,18,22-Tetracosahexaen-3-ol, 2,6,10,15,19,23-hexamethyl-, (all-E)-(.+/-.)-	-0.021221571	0.106832125	none	UP
2-((8Z,11Z)-Heptadeca-8,11-dien-1-yl)-4,5-dihydrooxazole	-0.01198033	0.106349209	none	UP
2-Hydroxy-5-methylisophthalaldehyde	-0.104996715	-0.112051839	DOWN	DOWN
2-Methoxy-4-vinylphenol	-0.103885779	-0.065237288	DOWN	none
3,7,11,15-Tetramethyl-2-hexadecen-1-ol	-0.090536619	0.06949239	DOWN	none
3-Deoxy-d-mannoic lactone	-0.117154774	-0.024708299	DOWN	none
3-O-Methyl-d-glucose	-0.161608691	-0.179602785	DOWN	DOWN
4-O-Methylmannose	-0.007004085	-0.120959703	none	DOWN
9,12,15-Octadecatrienoic acid, (Z,Z,Z)-	-0.118152166	0.121464639	DOWN	UP
9,12,15-Octadecatrienoic acid, ethyl ester, (Z,Z,Z)-	-0.009634015	0.110206306	none	UP
9,12,15-Octadecatrienoic acid, methyl ester, (Z,Z,Z)-	-0.104020862	0.061677326	DOWN	none
9,12-Octadecadienoic acid (Z,Z)-	-0.073345126	0.12293804	none	UP
9,12-Octadecadienoic acid (Z,Z)-, 2,3-dihydroxypropyl ester	-0.10275967	0.118927022	DOWN	UP
Benzofuran, 2,3-dihydro-	-0.141065301	-0.052631788	DOWN	none
Campesterol	-0.195114574	0.109170645	DOWN	UP
Catechol	-0.109990353	-0.124265423	DOWN	DOWN
?-Corynantheidine	-0.142145446	-0.084203574	DOWN	none
Speciocilatine	-0.261500988	-0.126594489	DOWN	DOWN
Corynan-16-carboxylic acid, 16,17-didehydro-9,17-dimethoxy-, methyl ester, (3.beta.,16E)-	-0.139113938	-0.103860326	DOWN	DOWN
Corynan-16-carboxylic acid, 16,17-didehydro-9,17-dimethoxy-, methyl ester, (3.beta.,16E,20.beta.)-	-0.202840836	-0.408565614	DOWN	DOWN
D-Fructose, 3-O-methyl-	0.007393554	-0.102342421	none	DOWN
dl-.alpha.-Tocopherol	-0.041500301	0.215586666	none	UP
Ethyl .alpha.-d-glucopyranoside	-0.040780571	-0.11516458	none	DOWN
Heptadecane	-0.092678439	0.186711917	DOWN	UP
Hexadecane	-0.078775083	0.163591668	none	UP
Hexadecanoic acid, 2-hydroxy-1-(hydroxymethyl)ethyl ester	-0.141257619	0.107439756	DOWN	UP
Hexadecanoic acid, methyl ester	-0.116192126	0.021604119	DOWN	none
Isopaynantheine	-0.065780673	-0.145179386	none	DOWN
Methyl (Z)-5,11,14,17-eicosatetraenoate	-0.106130345	0.204221618	DOWN	UP
Mitragynine	-0.361888423	-0.188411728	DOWN	DOWN
Neophytadiene	-0.144402923	0.05070812	DOWN	none
n-Hexadecanoic acid	-0.167742941	0.034946448	DOWN	none
Octacosanol	-0.060028336	0.197131341	none	UP
Octadecanoic acid, 2,3-dihydroxypropyl ester	-0.018716683	0.144783734	none	UP
Paynantheine	-0.275291994	-0.143219252	DOWN	DOWN
Phytol	-0.149150771	0.065554825	DOWN	none
Squalene	-0.202652733	0.082079424	DOWN	none
Stigmasterol	-0.158981826	0.211485001	DOWN	UP
Triacontyl heptafluorobutyrate	-0.045999756	0.181737206	none	UP
Vitamin E	-0.179054901	0.127654018	DOWN	UP
